# Supplementary material for: Polydatin and Nicotinamide Rescue the Cellular Phenotype of Mitochondrial Diseases by Mitochondrial Unfolded Protein Response (mtUPR) Activation
Source: Biomolecules. 2024 May 18;14(5):598. doi: 10.3390/biom14050598 (PMC11118892; doi:10.3390/biom14050598)
Supplement: Supplementary file 1 [file biomolecules-14-00598-s001.zip]

Archive with 1 entries (1 files):
- biomolecules-2990003-supplementary.pdf
